# Supplementary material for: Crassolide Suppresses Dendritic Cell Maturation and Attenuates Experimental Antiphospholipid Syndrome
Source: Molecules. 2021 Apr 24;26(9):2492. doi: 10.3390/molecules26092492 (PMC8123116; doi:10.3390/molecules26092492)
Supplement: Supplementary file 1 [file molecules-26-02492-s001.zip]

Archive with 1 entries (1 files):
- molecules-1137608-SI.pdf
